# Supplementary material for: Reagent-Free Immobilization of Industrial Lipases to Develop Lipolytic Membranes with Self-Cleaning Surfaces
Source: Membranes (Basel). 2022 Jun 9;12(6):599. doi: 10.3390/membranes12060599 (PMC9229154; doi:10.3390/membranes12060599)
Supplement: Supplementary file 1 [file membranes-12-00599-s001.zip]

Archive with 1 entries (1 files):
- membranes-1742276-supplementary.pdf
